# Supplementary material for: Influence of cryopreservation on drug responses and gene expression of AML cells: Implications for the use of biobanked tissues
Source: Br J Haematol. 2022 Nov 10;200(3):e32–6. doi: 10.1111/bjh.18557 (PMC10100012; doi:10.1111/bjh.18557)
Supplement: Supplementary file 2 — Table S1 [file BJH-200-e32-s001.xlsx]

## Sheet: AC1802 Supplementary Table
Patient #	Sex	Age	AML type	Sample origin	Blasts (%)	WBC [G/l]	Cytogenetics	Molecular genetics
AC180201S001	f	88.2712	de novo	PB	8	4.78
				BM	35		42~44,XX,del(5)(q12q22)[22],del(7)(q22q35)[12],-7[7],del(16)(q13q23)[16],-18[15],-19[14],-21[13],+1~2mar[17][cp22]
AC180201S002	m	78.8986	tAML	PB	monocytes, 23	12.23
				BM	90		52~54,XY,+2,+5,+8,+10,+13,+14,+15,+20[cp8]/46,XY[7]	BRAF: p.V600E CEBPA: p.P197delinsHPP TET2: p.L1514fs TET2: p.Q1501fs SRSF2: p.P95H ASXL1: p.Q588*
AC1802015003	m	47.3041	rAML	PB	66	14.81	47,XY,add(4)(q33)[1]+8[2],inv(16)([p13q22)[2][cp2]
				BM	80		46~48,XY,-Y,dup(4)(q27q33),+8,der(15)(8qter->8q11.2::15p11.2->15qter),inv(16)[cp17]	NRAS:p.G13V TET2:p.I1873T TP53:p.V272L CSF3Rp.E835K
AC1802015004	m	84.1452	tAML	BM	95		Bone marrow: 46,XY[23]	STAG2: c.2026-1 G>T (splice site) SF3B1: p.K666M CEBPA: p.L338P TET2: p.H1380Y CEBPA: p.P197delinsHPP
AC1802015005	f	62.6219	tAML	PB	93	123.65
				BM	98		46,XX,t(8;21)(q21.3;q22.12)[cp13]/46,XX,der(7)t(3;7)(q21;q22),t(8;21)(q21.3;q22.12)[7]	TET2: p.S1132fs TET2: p.F1300I CBL: c.1216_1227del (splice site)
AC1802015006	f	87.7178	de novo	PB	59	201.60	46,XX[10]	CSF3R p.T640N CSF3R: p.T618I TET2 p.R953fs TET2: p.C1378Y SRSF2: p.P95H CEBPA: p.Q41* CEBPA: p.A40fs CEBPA: p.L331Q RUNX1: p.R166Q
AC1802015007	m	63.2658	tAML	PB	13	2.65	complex karyotype	TP53: c.673-1G>T (splice site)
AC1802015008	m	54.7781	de novo	PB	20	6.79
				BM	25		46,XY[17]	CEBPA: p.A111fs CEBPA: p.R297P SF3B2 p.A26S DNMT3A: p.R882C WT1: p.H469delinsQSDHLKTH CSF3R: p.T618I TET2: c.4182+1G>A (splice site)
AC1802015009	m	56.063	de novo	PB	97	23.27	45,XY,inv(3)(q21q26),-7[21]	CEBPA: p.P197delinsHPP U2AF1: p.S34F NRAS:p.G13D SRP72 p.G7E BCOR: c.3239-2A>G (splice site) FLT3 ITD (388 bp)
AC1802015010	m	65.7671	de novo	PB	33	3.97	46,XY[19]
				BM	89		46,XY[22]	IDH2: p.R140Q ASXL1: p.Y591* ASXL1: p.L1395V RUNX1: c.508+1G>T (splicesite) BCOR: p.Y246* BCOR: p.E164fs PHF6: p.F263fs FLT3 ITD (373 bp)
AC1802015011	f	73.3616	rAML	PB	32	16.05	45~46,XX,del(16)(q23)[cp4]/43~45,XX-17[cp4]/46,XX[5], FISH: nuc ish 16p13.11(MYH11x2),16q22.1(CBFBx2)[94]	NRAS: p.G12C PTPN11: p.D61V SRSF2: p.P95L ASXL1: p.V751fs STAG2: p.R146fs
AC1802015012	f	76.463	de novo	PB	91	21.77
				BM	90		46,XX[18]	FLT3: p.I836del NRAS: p.G13D NPM1: p.L287fs IDH1: p.R132H SRSF2: p.P95A TET2: p.Y867H TET2: p.P1723S SF3B2: p.A26S
AC180201S013	m	58.3726	de novo	PB	5	4.41
				BM	24		46,XY[10]	DNMT3A: p.R882H SF3B2: p.A26S
AC180201S014	f	39.8164	de novo	PB	27	8.41
				BM	90		46,XX[15]	NPM1: p.L287fs DNMT3A: p.R882C IDH1: p.R132H PTPN11: p.S502L
AC180201S015	f	60.6301	sAML post CML	PB	55	24.65
				BM	67		47,XX,+8,t(9;22)(q34;q11.2),i(17)(q10)[cp17]	FLT3 ITD (29bp)
							Abbreviations:
							f, female; m, male; PB, peripheral blood; BM, bone marrow; WBC, white blood cells;
							tAML, therapy-related AML; sAML, secondary AML; rAML, relapsed AML.
